# Supplementary material for: Quantification of HBsAg to predict low levels and seroclearance in HBeAg-negative patients receiving nucleos(t)ide analogues
Source: PLoS One. 2017 Nov 30;12(11):e0188303. doi: 10.1371/journal.pone.0188303 (PMC5708657; doi:10.1371/journal.pone.0188303)
Supplement: S1 Table — (XLSX) [file pone.0188303.s001.xlsx]

## Sheet: Hoja1
Patient	Genotype	qHBsAg	qHBsAg1year	qHBsAg3year	qHBsAg5year	qHBsAg8year	qHBsAg10year
1	D	22931	2799	1444
2	G	187330	66.35	1
3	D	33872	1514	1104
4	C	28931	14185	8974
5	B	3097	1723	1040	752.5	514.9
6	D	24915	7144	539.2
7	D	665.1	607
8	D	6403	2666	2492	1706
9	D	1822	1168	859.7	269.9	111	60.85
10	C	3698	5598	5350	3753	2977
11	D	9907	10102	7351	3974	1383
12	no realizado	2185	2546
13	no genotipable	4223	4913
14	D	27454	14865	9996	8985
15	D	2582		2641	1846
16	D	24036	4256
17	no realizado	2759			418.1	339.7	187
18	B	3047	2779	1489	752
19	D	5493	5433
20	D	1182	790.5	542.6	423
21	no realizado	3985	3532	1832	1182	545.1	407.4
22	D	2723	2723	2503	1035
23	D	11407	14740	10993	4375
24	D	462.3	363.9
25	D	4084	3987	2914	2007	2091	1682
26	D	4834	4769	4993	4432	3681	2868
27	no genotipable	9241	11131	8490
28	D	777.3	831.5	591.7	249.8
29	A	2531	2288	1973
30	C	5505	8223	6270	4390
31	no genotipable	3704	273.2	1101		1.65
32	D	1410	1789	1237	1106
33	D	26090	26409	25205	15942
34	B	54924	320.8	259.1	258
35	A	8092	9850	9232
36	D	1333	1060	880.3
37	A	17315	20161	13802
38	no genotipable	1042	687
39	E	15096	12064	6240	4348
40	A	6882	6461
41	A	2041	1876	1717
42	F	45499	44398	41767	36432
43	D	4893	4638	3719
44	D	7129	6312
45	A	7159	7157
46	no realizado	7000	4237	3925	2279	1475	559.1
47	G	2462	2013
48	E	5319	5616	3653	2390
49	no genotipable	8642	10331	8819
50	B	234.3	220.5	97.28	74.9	41.11
51	D	45.4	44.09	43.6	33.4	27.27
52	D	484.4	451.7	323
53	D	815.1	736.9
54	C	33702	32948	28515
55	A	19260	15585	16740	12477	6415	4912
56	A	9733	11748	13569	6795
57	A	1932	1548	1357	845.2
58	D	3612	3771	2475
59	D	423.9	482.2	386.2	281
60	E	1558	1386	1117	931
61	no genotipable	1248	953.5	946.1	829.6	635.8
62	D	4607	6577	5593	5231
63	A	3537	3073	576.4	1
64	D	13878	8979	5060
65	D	608.5	448.2	334.6
66	D	6284	6950	8300	7480
67	D	244.8	272.6	268.5
68	no realizado	36551	35538	35547	36478	28903
69	D	3945	3016	2501	1617
70	A	3606	3374	2621	1952
71	A	22050	21109	29222	18896
72	A	17926	16614	13364
73	no genotipable	2715	1847	2219	1820	1473
74	C	1026	1664	924.8	629
75	no realizado	2.61	8.09	8.95
76	D	10521	10622	12371	11061	9901
77	E	20391	24742	23236	13483	11330
78	D	2092	1777	1585	1097
79	no realizado	2335	1766	1145	350.7	183.9	6.54
80	no realizado	25612	14991	12014	51888	5846	1811
81	E	2801	3529	2523	1768
82	B	137.3	109.5	70.26	32.86	33.19
83	A	6097	5454	4090	2829
84	no genotipable	12325	9572	9630
85	E	23601	30356	24585
86	D	862.1	560.9	467.8
87	C	1054	1040	1166	805
88	no genotipable	6698	4408	3777	2771
89	no realizado	6.72	10.23
90	D	4108	3229	3100	2717	2190	1135
91	D	1578	962.4	1165	1935	1435	950.5
92	no realizado	9374	8919	7525
93	no realizado	1560	1297	400.5	138.7	1
94	no realizado	5373		2549	997.2	294	88.15
95	no realizado	5826	1457	202.9		1
